# Supplementary material for: Measuring the well-being of health care professionals in the Punjab: a psychometric evaluation of the Warwick–Edinburgh Mental Well-being Scale in a Pakistani population
Source: PeerJ. 2015 Oct 1;3:e1264. doi: 10.7717/peerj.1264 (PMC4636413; doi:10.7717/peerj.1264)
Supplement: Supplemental Information 1 [file peerj-03-1264-s002.xlsx]

## Sheet: Sheet1
Score
52
17
44
40
41
47
38
47
53
49
49
45
66
63
44
38
51
60
58
52
47
36
49
45
66
63
44
38
51
60
58
52
47
36
16
43
53
42
46
46
45
51
53
60
51
42
56
51
51
53
60
51
42
56
51
50
41
44
50
53
52
35
35
39
42
38
38
51
42
49
59
49
50
55
52
53
54
39
43
63
64
64
51
55
66
51
37
64
51
55
66
51
37
59
47
51
66
42
59
43
47
51
51
48
52
49
55
56
56
55
59
47
55
70
37
55
60
52
53
38
46
61
62
63
66
43
39
48
43
39
48
58
42
68
48
37
43
56
54
57
42
57
40
52
49
45
43
49
44
51
42
58
45
52
44
50
50
56
54
66
50
51
42
34
34
49
56
53
65
54
45
49
52
53
55
61
38
46
47
43
48
47
46
53
44
48
44
42
31
58
65
63
46
58
52
58
43
54
54
56
49
54
46
44
41
62
50
54
59
43
42
64
70
49
42
51
60
47
41
49
50
40
37
40
46
39
36
44
56
48
31
44
47
41
62
25
39
43
54
39
69
66
60
49
57
57
49
45
42
35
30
54
47
52
51
70
47
48
35
35
20
31
59
45
18
45
61
52
50
43
55
65
63
49
46
61
46
44
53
35
46
36
42
44
52
42
45
42
46
32
35
43
40
45
42
52
61
45
53
57
51
53
61
52
60
46
51
57
59
42
65
59
43
62
58
41
42
40
46
35
39
59
56
47
60
42
62
63
63
41
41
41
45
42
40
39
41
44
44
47
43
63
51
55
56
45
58
47
44
40
34
42
42
45
39
41
43
43
42
39
42
44
47
50
44
36
42
46
43
49
60
41
43
51
49
38
39
48
43
49
51
51
39
47
43
41
61
43
59
37
58
59
49
57
44
63
58
53
51
65
58
50
60
66
54
45
68
50
33
40
37
44
41
48
44
42
39
41
30
52
35
50
58
48
62
57
68
65
37
64
58
55
44
29
54
57
49
41
49
45
40
50
54
53
48
58
20
47
27
58
39
56
43
49
53
47
55
45
45
47
48
49
35
47
53
42
48
54
26
43
40
52
34
54
35
49
42
48
50
48
39
53
39
42
63
52
40
41
51
56
45
45
46
56
41
52
32
52
42
40
44
48
45
59
46
42
37
57
36
29
54
35
45
45
41
46
47
49
53
61
53
38
49
45
54
57
51
38
47
45
37
43
33
24
50
45
49
51
48
38
41
52
54
38
32
50
45
58
43
38
54
54
51
31
28
38
50
51
38
48
50
49
48
46
53
43
58
59
46
46
45
24
43
37
31
51
43
28
56
46
46
51
51
49
47
36
42
38
53
39
44
32
38
44
45
25
42
50
39
42
46
46
60
39
38
56
57
44
43
34
47
36
54
31
37
53
52
40
34
29
24
36
56
58
45
46
45
56
35
57
61
36
40
33
57
36
43
35
70
54
25
51
49
51
26
43
17
53
50
40
39
45
47
41
51
47
41
49
52
44
54
43
50
50
53
49
40
48
56
43
51
50
31
48
59
44
38
58
69
47
38
45
40
34
47
49
28
33
43
38
49
56
48
43
34
40
52
28
47
38
47
52
48
62
58
50
14
49
43
46
51
45
50
54
44
54
49
46
61
31
51
39
58
46
40
50
54
60
40
49
52
64
52
36
46
32
45
43
36
35
52
44
40
40
45
24
45
40
35
49
39
43
33
47
37
41
42
36
42
35
35
29
38
34
39
52
41
45
53
57
42
44
50
50
32
42
47
43
51
26
45
37
48
47
55
14
39
51
47
45
38
52
43
54
48
41
51
46
49
61
48
56
58
18
56
53
35
36
48
54
43
45
60
52
51
51
46
50
54
56
36
48
45
43
40
44
46
46
31
55
54
52
62
49
39
40
49
57
41
47
42
53
59
49
33
32
50
49
40
37
36
32
28
56
42
47
38
54
59
47
54
54
47
36
36
54
44
58
39
33
55
43
39
39
39
53
45
43
58
58
47
47
56
51
48
47
55
44
29
45
40
31
48
54
49
26
59
47
55
53
52
55
43
28
39
55
45
50
39
51
40
39
46
44
38
50
22
45
46
45
42
49
39
46
37
49
32
54
64
46
43
44
47
54
55
56
52
57
46
42
44
57
51
51
49
46
44
54
55
56
47
51
30
23
58
59
58
44
55
52
43
53
68
25
51
62
64
48
50
50
70
53
63
37
52
52
61
63
53
49
57
55
52
55
54
53
60
40
52
45
54
47
52
56
52
55
66
68
53
53
57
43
46
56
52
64
50
47
49
48
52
43
55
47
54
37
46
30
40
36
57
53
51
41
50
46
56
41
51
54
36
45
40
47
57
54
32
60
38
54
54
37
55
47
25
53
45
54
47
47
44
44
51
53
52
41
38
58
49
53
64
52
38
53
28
53
48
48
54
56
61
52
52
50
58
40
54
70
46
18
52
59
70
64
39
42
42
53
44
49
46
42
70
62
60
51
48
62
65
50
58
65
63
68
60
63
61
54
54
46
58
58
66
64
53
59
66
44
63
35
52
70
63
53
59
30
46
54
63
59
61
50
59
48
50
53
56
52
66
65
43
52
55
54
58
47
59
56
56
67
58
37
36
65
62
43
64
65
42
52
45
14
37
44
41
49
53
39
63
46
45
47
43
40
54
53
49
40
50
34
60
45
57
47
55
48
46
36
46
47
63
46
59
47
38
54
54
59
50
41
33
43
47
56
51
66
59
42
47
43
55
55
54
56
57
62
53
49
57
46
55
60
55
50
60
61
26
37
52
53
51
54
46
59
61
61
52
44
49
54
40
48
63
56
67
27
45
56
49
46
52
63
59
57
55
58
55
42
61
59
54
64
60
70
70
51
66
70
51
56
50
